# Supplementary material for: Distributional fold change test – a statistical approach for detecting differential expression in microarray experiments
Source: Algorithms Mol Biol. 2012 Nov 2;7:29. doi: 10.1186/1748-7188-7-29 (PMC3526407; doi:10.1186/1748-7188-7-29)
Supplement: Additional file 2 — DFC_Test.m. The plain text file containing the source code of FDC test program for MATLAB 2009b with Statistics toolbox (or later MATLAB versions). [file 1748-7188-7-29-S2.m]

function [InOut, FData, FNames] = DFC_Test(Expressions,ProbeSetIDs,ClassLabels,InOut,LogFileID)
% application of distributional fold change test/filter to expression data 
% Usage:
% [InOut, FData, FNames] =
% DFC_Test(Expressions,ProbeSetIDs,ClassLabels,InOut)
% Program applies distributional fold change filter to expression data with two classes. 
% Requires at least three variables in the Input: 
%   Expressions - expression (=log2(Int)) data, [Np x Ns] matrix of Np features and Ns samples.
%   ProbeSetIDs - probe set IDS, vector [Np x 1]
%   ClassLabels - class labels, vector [Ns x 1]
%   InOut - (optional) structure with instructions to run testing of features 
%   and its results
%     InOut.Groups=Classes; % specify group names, first is the name of experiment group, second is baseline group
%     InOut.AvgFn='mean';     % specify function used to find centre of group distribution. 'mean'(default) | 'median' ;
%     InOut.VarFn='normByN-1';  % specify function used to find variance of group distribution. 'normByN-1'(default) | 'medianAD';
%     InOut.foldChange.alpha= 1; % threshold for alpha
%     InOut.foldChange.beta= 0.5; % threshold for beta
%     InOut.foldChange.EDporder=3; % order of polinom for expression dependence, default =3;
%     InOut.foldChange.EDquantiles=[0.15:0.1:0.95,0.985,1]; % expression quantiles used to create ED FC and Var [0.2:0.1:0.6,0.75:0.1:0.95,0.985,1];
%     InOut.foldChange.nbins=[100,100]; % 
%     InOut.foldChange.addVarFilter  = 0;
%   LogFileID   - (optional) ID for log file, 1 for standard output (the screen). Set to any negative number to suppress.
% Output:
%   InOut  - input structure with additional fields from output of feature testings
%     InOut.foldChange.EDlogSigmaCoeff=Scoeff; sigmaE=exp(EPM*Scoeff);
%     InOut.foldChange.EDlogVarThCoeff=Vcoeff; varThE=exp(EPM*Vcoeff);
%     InOut.medianE=median(FData,2);
%     InOut.meanE=meanE;
%     InOut.logFC=logFC;
%     InOut.logFCse=logFCse;
%     InOut.logFCpValue=logFCpValue;
%     InOut.logFCScore=logFCScore;
%     InOut.betaValue=betaValue;
%   FData  - filtered data matrix
%   FNames - filtered probe set IDS
%
% (c) Almac Diagnostics, code by Farztdinov Vadim 
% Version 1.0, 14 Sep 2011

if nargin < 3,
        error('DFS_Test:argChk', 'Wrong number of input arguments')
end;        
if nargin < 4 || isempty(InOut),
    if isnumeric(ClassLabels), 
        ClassLabels=cellstr(num2str(ClassLabels)); 
    end;
    Classes=unique(ClassLabels); Classes=Classes(:);
    InOut.Groups=Classes;
    InOut.AvgFn='mean';    % function used to find centre of group distribution. 'mean'(default) | 'median' ;
    InOut.VarFn='normByN-1';  % function used to find variance of group distribution. 'normByN-1'(default) | 'medianAD';
    InOut.foldChange.alpha = 1;   % 
    InOut.foldChange.beta  = 0.5;    %
    InOut.foldChange.EDporder=3; % order of polinom for expression dependence, default =3;
    InOut.foldChange.EDquantiles=[0.15:0.1:0.95,0.985,1]; % expression quantiles used to create ED FC and Var [0.2:0.1:0.6,0.75:0.1:0.95,0.985,1];
    InOut.foldChange.nbins=[100,100]; % 
    InOut.foldChange.addVarFilter  = 0;
end    
if nargin < 5, LogFileID=1; end; %1 for standard output (the screen).

fprintf(LogFileID,'DFC test started. Total number of features = %i \n',length(ProbeSetIDs));

% Prepare data. baseLine is always last class
Classes=InOut.Groups;
IndClass1 = strcmp(Classes(1),ClassLabels);
IndClass2 = strcmp(Classes(2),ClassLabels);
Data1=Expressions(:,IndClass1);
Data2=Expressions(:,IndClass2);
nClass1=sum(IndClass1); nClass2=sum(IndClass2);

%%% start with all features
MaskLowFC   = true(size(ProbeSetIDs)); 
        
%%% Estimation of mean and variance on log2 scale
    if ~isfield(InOut,'AvgFn'),
        InOut.AvgFn='mean';
    end;
    if ~isfield(InOut,'VarFn'),
        InOut.VarFn='normByN-1';   
    end;
    expres1=estimateAvgExp(Data1,InOut.AvgFn);
    expres2=estimateAvgExp(Data2,InOut.AvgFn);
    fprintf(LogFileID,'DFC_Test: %s is used for within class expression averaging. \n', InOut.AvgFn ); 
    
    var1 = estimateVariance(Data1,InOut.VarFn); 
    var2 = estimateVariance(Data2,InOut.VarFn); 
    varTotal = estimateVariance(Expressions,InOut.VarFn); % [Data1,Data2]
    % Stabilize the variance, replace <= eps by next smallest
    minVar=min(varTotal(varTotal>eps)); varTotal(varTotal<=eps)=minVar;
    fprintf(LogFileID,'DFC_Test: %s is used to find total and within class variance. \n', InOut.VarFn ); 
    
%%% Mean Expression and Fold change    
    meanE=(expres1+expres2)/2; % average expression
    logFC=expres1-expres2;     % log fold change
    logFCse=sqrt(var1/nClass1+var2/nClass2); % log fold change standard error

%% distributional fold change filter
    abslogFC=abs(logFC);
    Method='ExpressionDependent'; % InOut.foldChange.Method;
    switch(Method)
        case {'ExpressionDependent','ED'}
            % Expression dependent thresholds sigmalogFC can be used to remove unchanging probesets
            mEloc=meanE(varTotal>eps);logFCloc=logFC(varTotal>eps);varTloc=varTotal(varTotal>eps);
            quantiles=[0.15:0.1:0.95,0.985,1]; % [0.2:0.2:0.6,0.75:0.1:0.95,0.985,1];
            if isfield(InOut.foldChange,'EDquantiles'),
                EDquantiles=InOut.foldChange.EDquantiles;
                if isvector(EDquantiles) && all(isnumeric(EDquantiles)),
                    quantiles=EDquantiles; clear EDquantiles
                end;
            end;
            Eb = quantile(mEloc,quantiles);
            E0=-inf;
            meanEl=Eb'; sigmalogFC=ones(size(Eb)); varThl=ones(size(Eb));
            for kk=1:length(Eb),
                varTl=varTloc(mEloc>E0 & mEloc<=Eb(kk));
                logFCl=logFCloc(mEloc>E0 & mEloc<=Eb(kk));
                if (kk>1 && kk< length(Eb)), meanEl(kk)=mean(mEloc(mEloc>E0 & mEloc<=Eb(kk))); elseif kk==1, meanEl(kk)=min(meanE); end;
                E0=Eb(kk);
                [nz,cz] = hist3([log2(varTl),logFCl],InOut.foldChange.nbins);
                xmean = cz{1,1}*nz./sum(nz,1);
                varThl(kk)=2^min(xmean); % variance threshold with FC=0;
                sigmalogFC(kk)=1.4826*mad(logFCl(varTl<varThl(kk)),1);   %% std(logFC=0);
%                     if InOut.foldChange.EDshowplot,
%                         figure;
%                         ContDesc.xLabel=['log_2(variance)', '. EQuant=', num2str(quantiles(kk)), ', log2(var_{Th})=',num2str(min(xmean))];
%                         ContDesc.yLabel='log_2(FC)';
%                         % ContDesc.axisLimits=axis;
%                         ContDesc.titleText='Expression dependent distributional FC filter';
%                         scatterhistV1(log2(varTl),logFCl,InOut.foldChange.nbins,ContDesc); % varTotal
%                     end;
            end;
            PolOrder=InOut.foldChange.EDporder;
%%%%%%%%%%%%%%%%%%%%%%%%%%%%%%%%%%%%%%%%%%%%%%%%%%%%%%%%%%%%%%%%%%%%%%%%%%%%%%%%%%%%%%%%%%%%%                
            EPM = ones(size(meanEl(:)));  % Expression polynomial matrix
            for ii=1:PolOrder,
                EPM = [EPM meanEl(:).^ii]; %#ok<AGROW>
            end;
%%%%%%%%%%%%%%%%%%%%%%%%%%%%%%%%%%%%%%%%%%%%%%%%%%%%%%%%%%%%%%%%%%%%%%%%%%%%%%%%%%%%%%%%%%%%%                
            Scoeff = robustfit(EPM,log(sigmalogFC),'bisquare',4.685,'off');
            Vcoeff = robustfit(EPM,log(varThl),'bisquare',4.685,'off');
            InOut.foldChange.EDlogSigmaCoeff=Scoeff;
            InOut.foldChange.EDlogVarThCoeff=Vcoeff;

            alpha=InOut.foldChange.alpha;
%%%%%%%%%%%%%%%%%%%%%%%%%%%%%%%%%%%%%%%%%%%%%%%%%%%%%%%%%%%%%%%%%%%%%%%%%%%%%%%%%%%%%%%%%%%%%                
            EPM = ones(size(meanE(:)));  % Expression polynomial matrix
            for ii=1:PolOrder,
                EPM = [EPM meanE(:).^ii]; %#ok<AGROW>
            end;
%%%%%%%%%%%%%%%%%%%%%%%%%%%%%%%%%%%%%%%%%%%%%%%%%%%%%%%%%%%%%%%%%%%%%%%%%%%%%%%%%%%%%%%%%%%%%                
            sigmaE=exp(EPM*Scoeff);
            varThE=exp(EPM*Vcoeff);
%                 if InOut.foldChange.EDshowplot,
%                     figure; plot(meanEl,sigmalogFC,'sr',meanE,sigmaE,'.b');xlabel('meanExpression');ylabel('sigma(log2(FC))');
%                     title(['Approx. y=exp(polin(x,',num2str(PolOrder),')) with coef:  ',num2str(Scoeff(:)')]);
%                     figure; plot(meanEl,varThl,'dr',meanE,varThE,'.g');xlabel('meanExpression');ylabel('varThreshold'); 
%                     title(['Approx. y=exp(polin(x,',num2str(PolOrder),')) with coef:  ',num2str(Vcoeff(:)')]);
%                 end;
            abscutoff=sigmaE*norminv(1-alpha/2,0,1);
%------------------------  Stabilize variance and logFCse   --------------------------------                
            var1n=var1+(varThE-var1)/nClass1; var2n=var2+(varThE-var2)/nClass2;
            logFCse=sqrt(var1n/nClass1+var2n/nClass2);
            % find degrees of freedom with stabilized variance
            DF=(var1n/nClass1+var2n/nClass2).^2./(((var1n/nClass1).^2)/(nClass1-1)+((var2n/nClass2).^2)/(nClass2-1));
            tvalue=tinv(1-InOut.foldChange.beta,DF);
            abslogFCth=abscutoff+(tvalue.*logFCse); % Expression and probeset dependent
            sigmaConv=sqrt(logFCse.^2+sigmaE.^2);
%------------------------------  Definition of logFCpValue  ---------------------------------
            logFCScore=abslogFC./sigmaConv; 
            logFCpValue=2*normcdf(-abslogFC./sigmaConv); 
            betaValue=tcdf(-0.5*((abslogFC-abscutoff)+abs(abslogFC-abscutoff))./logFCse,DF); 
%------------------------------------------------------------------------------------------- 
            % by default InOut.foldChange.addVarFilter  = 0;
            if InOut.foldChange.addVarFilter,
                MaskLowFC=(abslogFC >= abslogFCth & varTotal >= varThE);
            else
                MaskLowFC=(abslogFC >= abslogFCth);
            end;
            % PrctPassed=100*sum(MaskLowFC)/length(MaskLowFC);
            fprintf(LogFileID,'DFC_Test. Quantiles used to bin expression are %s \n', num2str(quantiles(:)') ); 
            fprintf(LogFileID,'DFC_Test. Mean expression within bins are %s \n', num2str(meanEl(:)') ); 
            fprintf(LogFileID,'DFC_Test. Approximation sigma(log2(nullsFC))=exp(polinomial(x,%i)) with coefficients %s \n',PolOrder,num2str(Scoeff(:)') ); 
            fprintf(LogFileID,'DFC_Test. Approximation var_{Th}=exp(polinomial(x,%i)) with coefficients %s \n',PolOrder,num2str(Vcoeff(:)') ); 
    end;
% end of distributional fold change filter
%%
    fprintf(LogFileID,[ num2str(sum(MaskLowFC)), ' out of ', num2str(length(MaskLowFC)),' features is kept after application of DFC test \n']);
        
    FData=Expressions(MaskLowFC,:);
    FNames=ProbeSetIDs(MaskLowFC);
    
    InOut.medianE=median(FData,2);
    InOut.meanE=meanE(MaskLowFC);
    InOut.logFC=logFC(MaskLowFC);
    InOut.logFCse=logFCse(MaskLowFC);
    InOut.logFCpValue=logFCpValue(MaskLowFC);
    InOut.logFCScore=logFCScore(MaskLowFC);
    InOut.betaValue=betaValue(MaskLowFC);
    
fprintf(LogFileID,'DFC Test finished \n');

%%%%%%%%%%%%%%%%%%%%%%%%%%%%%%%%%%%%%%%%%%%%%%%%%%%%%%%%%%%%%%%%%%%%%%%%%%%    

%%%%%%%%%%%%%%%%%%%%%%%%%%%%%%%%%%%%%%%%%%%%%%%%%%%%%%%%%%%%%%%%%%%%%%%%%%%%%%%
function AvgExp=estimateAvgExp(Expressions,method)
% Finds central tendency of expression distribution
% INPUT:
%     Expressions, Datamatrix (probeset,sample)
%     method, method to bu used for estimation of Average Expression.
% OUTPUT:
%     AvgEXp, central tendency of expression distribution
% Environment: Any
%
% Version 1.0, 20 Jun 2011.
% (c) Almac Diagnostics, Vadim Farztdinov.
if isvector(Expressions), Expressions=Expressions(:)'; end; 
if strcmpi(method,'median')
    AvgExp = median(Expressions,2); % reference sample with median expressions
elseif strcmpi(method,'mean')
    AvgExp = mean(Expressions,2); % reference sample with mean expressions
end;
%%%%%%%%%%%%%%%%%%%%%%%%%%%%%%%%%%%%%%%%%%%%%%%%%%%%%%%%%%%%%%%%%%%%%%%%%%%%%%%
function Var=estimateVariance(Expressions,method)
% Finds variance of expression distribution
% INPUT:
%     Expressions, Datamatrix (probeset,sample)
%     method, method to bu used for estimation of Variance.
% OUTPUT:
%     Var, variance of expression distribution
% Environment: Any
%
% Version 1.0, 20 Jun 2011.
% (c) Almac Diagnostics, Vadim Farztdinov.
if isvector(Expressions), Expressions=Expressions(:)'; end; 
if strcmpi(method,'normbyn-1')
    Var = var(Expressions,[],2); % standard way 
elseif strcmpi(method,'medianAD')
    Var = (1.4826*mad(Expressions',1))'.^2;   % alternative way  
end;
